# Supplementary material for: Genetic interaction screen for severe neurodevelopmental disorders reveals a functional link between Ube3a and Mef2 in Drosophila melanogaster
Source: Sci Rep. 2020 Jan 27;10:1204. doi: 10.1038/s41598-020-58182-5 (PMC6985129; doi:10.1038/s41598-020-58182-5)
Supplement: Supplementary file 2 — Supplementary Table S2. [file 41598_2020_58182_MOESM2_ESM.xlsx]

## Sheet: numbers
	Number of flies with tissue-specific KD/OE from crosses to assess viability
Fly Line [NAME]	Wing		Eye		Glia				Pan-neuronal				Ubiquitous
							TM3				CyO				CyO
	♂	♀	♂	♀	♂	♀	♂	♀	♂	♀	♂	♀	♂	♀	♂	♀
45876/GD [KD_Ube3a_1]	90	135	82	110	34	34	32	36	52	51	32	32	42	68	46	38
45875/GD [KD_Ube3a_2]	54	77	30	41	24	29	12	12	23	21	18	15	23	20	23	21
15550/GD [KD_Mef2]	65	145	93	145	34	35	44	49	43	57	44	66	0	0	50	50
51297/GD [KD_Da]	43	47	58	76	35	43	31	24	23	31	20	11	2	0	8	6
10618/GD [KD_XNP]	58	73	88	103	40	58	28	35	37	39	34	28	26	41	27	22
45876/GD;15550/GD [KD_Ube3a_1; KD_Mef2]	79	90	59	66	9	19	36	26	32	37	23	22	0	0	32	22
45876/GD;51297/GD [KD_Ube3a_1; KD_Da]	56	48	19	24	30	28	32	34	11	16	15	13	3	2	19	22
45876/GD;10618/GD [KD_Ube3a_1; KD_XNP]	42	52	27	39	21	19	9	15	27	19	15	10	14	29	28	36
BL#6879-Iso [OE_Zfh1]	0	0	0	0	0	0	23	33	0	0	3	4	0	0	18	31
Da52.2-Iso [OE_Da]	0	31	0	0	0	0	26	24	39	101	135	175	0	0	43	52
16534-2-4M-Iso [OE_Ube3a_1]	4	73	71	57	14	19	23	28	29	38	126	149	0	0	36	28
16534-2-3M-Iso [OE_Ube3a_2]	11	61	20	22	18	27	40	32	3	6	13	7	0	0	23	13
BL#26645-Iso [OE_XNP]	37	44	16	17	1	1	41	40	9	8	19	13	0	0	20	19
FlyORF-Mef2-Iso [OE_Mef2]	67	89	55	68	0	7	34	31	122	119	113	116	0	0	43	33
BL#6879-Iso; FlyORF-Mef2-Iso [OE_Zfh1;OE_Mef2]	0	0	0	0	0	0	11	12	0	0	17	33	0	0	4	2
BL#6879-Iso; 16534-2-3M-Iso [OE_Zfh1;OE_Ube3a_2]	0	0	0	0	0	0	26	22	0	0	47	40	0	0	10	19
BL#6879-Iso; BL#26645-Iso [OE_Zfh1;OE_XNP]	0	0	0	0	0	0	15	22	0	0	41	51	0	0	5	12
Da52.2-Iso; FlyORF-Mef2-Iso [OE_Da;OE_Mef2]	0	4	0	7	0	0	24	24	48	79	132	72	0	0	22	25
Da52.2-Iso; 16534-2-3M-Iso [OE_Da;OE_Ube3a_2]	0	8	0	0	0	0	7	10	1	9	15	20	0	0	16	19
Da52.2-Iso; BL#26645-Iso [OE_Da;OE_XNP]	0	7	0	6	0	0	31	30	2	10	17	4	0	0	13	23
16534-2-4M-Iso; BL#26645-Iso [OE_Ube3a_1;OE_XNP]	1	52	33	38	0	0	22	22	3	1	41	35	0	0	16	22
16534-2-4M-Iso; FlyORF-Mef2-Iso [OE_Ube3a_1; OE_Mef2]	0	72	11	15	0	0	16	9	18	35	84	82	0	0	30	43
45876/GD; FlyORF-Mef2-Iso [KD_Ube3a_1; OE_Mef2]	59	59	26	24	0	0	38	30	34	34	29	26	0	0	46	49
45876/GD; BL#26645-Iso [KD_Ube3a_1; OE_XNP]	12	14	27	20	1	3	18	22	8	14	8	4	0	0	3	5
Da52.2-Iso; 45875/GD [OE_Da; KD_Ube3a_2]	0	2	0	1	0	0	24	27	5	11	18	9	3	0	16	26
Da52.2-Iso; 15550/GD [OE_Da; KD_Mef2]	0	24	0	0	0	0	24	20	5	8	14	8	0	0	27	25
Da52.2-Iso; 10618/GD [OE_Da; KD_XNP]	0	17	0	0	0	0	42	52	3	15	17	14	0	0	26	41
BL#6879-Iso; 45875/GD [OE_Zfh1; KD_Ube3a_2]	0	0	0	1	0	0	14	22	0	0	25	18	4	0	6	13
BL#6879-Iso; 15550/GD [OE_Zfh1;KD_Mef2]	0	1	0	0	0	0	33	33	0	0	38	33	0	0	6	6
BL#6879-Iso; 10618/GD [OE_Zfh1;KD_XNP]	0	0	0	0	0	0	26	24	0	0	41	32	0	0	20	21
BL#6879-Iso; 51297/GD [OE_Zfh1; KD_Da]	0	0	0	0	0	0	25	35	0	0	62	74	0	0	7	9
16534-2-4M-Iso; 15550/GD [OE_Ube3a_1; KD_Mef2]	0	45	8	41	0	0	15	15	1	4	86	86	0	0	13	20
16534-2-4M-Iso; 51297/GD [OE_Ube3a_1; KD_Da]	5	40	47	35	16	14	10	13	5	5	69	53	0	0	37	32
16534-2-4M-Iso; 10618/GD [OE_Ube3a_1; KD_XNP]	25	39	51	53	8	12	18	33	0	8	68	74	0	0	44	27
blue background: numbers from two independent experiments
